# Supplementary material for: Analysis of Flavonoid Metabolites in Chaenomeles Petals Using UPLC-ESI-MS/MS
Source: Molecules. 2020 Sep 2;25(17):3994. doi: 10.3390/molecules25173994 (PMC7504807; doi:10.3390/molecules25173994)
Supplement: Supplementary file 1 [file molecules-25-03994-s001.zip]

Archive with 4 entries (3 files):
- molecules-887120-supplementary-final/
- molecules-887120-supplementary-final/molecules-887120-supplementary.pdf
- molecules-887120-supplementary-final/Supplementary Table S2.xlsx
- molecules-887120-supplementary-final/Supplementary Table S3.xlsx
