# Supplementary material for: Analysis of Flavonoid Metabolites in Chaenomeles Petals Using UPLC-ESI-MS/MS
Source: Molecules. 2020 Sep 2;25(17):3994. doi: 10.3390/molecules25173994 (PMC7504807; doi:10.3390/molecules25173994)
Supplement: Supplementary file 1 [file molecules-25-03994-s001.zip › molecules-887120-supplementary-final/Supplementary Table S2.xlsx]

## Sheet: significant_compound_count
Group name	All sig diff	Down regulated	Up regulated
GP vs. RB	69	46	23
GP vs. MY	69	57	12
ZP vs. GP	69	18	51
ZP vs. MY	40	27	13
ZP vs. RB	36	10	26
MY vs. RB	44	16	28

## Sheet: GP vs. RB
Index	Compounds	Class	CAS	GP-1	GP-2	GP-3	RB-1	RB-2	RB-3	VIP	Fold_Change	LogFC	Type	cpd_ID	kegg_map
VHmmp001962	Cyanidin 3,5-O-Diglucoside (Cyanin)	Anthocyanins	2611-67-8	9	9	9	12735000	12815000	11802000	1.72629	1.38341e+06	20.3998	up	C08639	ko00942
VHmmp002095	Pelargonidin 3,5-diglucoside	Anthocyanins	17334-58-6	9	9	9	28769000	28334000	28817000	1.77646	3.18222e+06	21.6016	up	C08725	ko00942
VHmmp002395	Cyanidin-O-pentoside	Anthocyanins	-	8389500	7667800	7993500	9	9	9	1.69921	1.12262e-06	-19.7647	down	--	--
mws0170	Cyanidin chloride	Anthocyanins	528-58-5	9	9	9	2777100	3108500	2347300	1.63093	304922	18.2181	up	--	--
mws2471	Delphinidin	Anthocyanins	528-53-0	615250	537340	946590	5036.4	5273.7	9	1.12288	0.00491578	-7.66836	down	--	--
pmb0563	Peonidin	Anthocyanins	134-01-0	20974	35243	17353	9	9	9	1.28642	0.000366997	-11.4119	down	C08726	--
pmp000004	Jaceosidin	Anthocyanins	18085-97-7	763750	2708000	2594800	9	9	9	1.60024	4.45064e-06	-17.7776	down	--	--
pmp000009	Centaureidin	Anthocyanins	17313-52-9	42707	164550	144020	9	9	9	1.39854	7.68624e-05	-13.6674	down	--	--
pmp001078	Narirutin	Dihydroflavone	14259-46-2	213950	202340	204390	9	9	9	1.45485	4.35007e-05	-14.4886	down	C09793	--
mws1094	Dihydrokaempferol	Dihydroflavonol	480-20-6	24687	29395	30991	4829700	4856800	4964300	1.04199	172.214	7.42806	up	C00974	ko00941,ko01061,ko01100,ko01110
mws0049	(+)-Gallocatechin	Flavanols	970-73-0	9	9	9	242710	238730	297450	1.47079	28847.8	14.8162	up	C12127	ko00941,ko01110
mws0051	Acacetin	Flavone	480-44-4	122100	266700	243320	9	9	9	1.45129	4.27134e-05	-14.515	down	C01470	ko00944
mws0052	Baicalin	Flavone	21967-41-9	4360700	4161200	4877000	9	9	9	1.66242	2.01509e-06	-18.9207	down	--	--
mws0058	Diosmetin	Flavone	520-34-3	514700	1459300	1078000	10126	4188.6	5523.8	1.02193	0.00650013	-7.26532	down	--	--
mws1661	Diosmin	Flavone	520-27-4	59418	65025	64698	9	9	9	1.36601	0.000142751	-12.7742	down	C10039	--
pmb0681	Apigenin 8-C-pentoside	Flavone	-	540890	722540	562310	9	9	9	1.53034	1.47885e-05	-16.0452	down	--	--
pmb0691	Luteolin C-hexosyl-O-rhamnoside O-hexoside	Flavone	-	9	9	9	51831	53222	45329	1.34805	5569.7	12.4434	up	--	--
pmb2999	Chrysoeriol 5-O-hexoside	Flavone	-	61902	59942	60228	9	9	9	1.36314	0.000148293	-12.7193	down	--	--
pmb3006	Apigenin 7-O-glucoside(Cosmosiin)	Flavone	578-74-5	2003000	2002600	2133900	9	9	9	1.61232	4.39775e-06	-17.7948	down	C04608	ko00944
pmb3007	Chrysoeriol O-glucuronic acid	Flavone	-	2732000	3274500	3444700	9	9	9	1.63994	2.85678e-06	-18.4172	down	--	--
pmb3026	Quercetin O-acetylhexoside	Flavone	-	6857300	5460200	4712100	20307	22481	14790	1.09443	0.00338105	-8.20831	down	--	--
pme0368	Apigenin 7-rutinoside(Isorhoifolin)	Flavone	552-57-8	5210900	5873500	5203900	9	9	9	1.67479	1.65763e-06	-19.2024	down	--	--
pmn001639	Luteolin-7-O-glucoside	Flavone	1268798	39705000	45341000	35409000	102480	76224	97606	1.13166	0.00229389	-8.76799	down	--	--
pmn001697	Apigenin-7-O-β-D-glucuronide	Flavone	-	70321000	74130000	71367000	65877	21595	18098	1.27867	0.000489162	-10.9974	down	--	--
pmn001702	Tetahydroxy-flavone-7-O-β-D-glucuronide	Flavone	-	48061000	45502000	45153000	9	9	9	1.80463	1.94642e-07	-22.2927	down	--	--
pmp000001	Hispidulin	Flavone	1447-88-7	1681100	5453400	4564600	11962	8245.9	7398.1	1.11545	0.00235967	-8.7272	down	C10058	--
pmp000002	Ladanein	Flavone	10176-71-3	4236200	12366000	8627300	45771	44313	58250	1.02762	0.00587939	-7.41012	down	--	--
pmp000008	5-Hydroxy-6,7,3',4'-tetramethoxyflavone	Flavone	21763-80-4	2491800	7181100	5064900	9	9	9	1.66198	1.83202e-06	-19.0581	down	--	--
pmp000012	Scutellarin	Flavone	27740-01-8	39949000	42608000	44396000	110860	25882	17996	1.21028	0.00121886	-9.68025	down	--	--
pmp000344	3’,4’,7-Trihydroxyflavone	Flavone	2150-11-0	120680	118750	109750	9	9	9	1.41252	7.7324e-05	-13.6587	down	--	--
pmp000571	Apigenin	Flavone	520-36-5	2155500	2094600	1852500	9	9	9	1.61179	4.42434e-06	-17.7861	down	C01477	ko00941,ko00943,ko00944,ko01061,ko01100,ko01110
pmp000572	Luteolin	Flavone	491-70-3	59625	57934	54713	9	9	9	1.3588	0.000156729	-12.6394	down	C01514	ko00941,ko00944,ko01100,ko01110
pmp000578	Luteolin-7-O-glucuronide	Flavone	29741-10-4	39063000	41363000	44961000	123080	23671	15852	1.21039	0.00129681	-9.59082	down	--	--
pmp000579	Diosmetin-7-O-galactoside	Flavone	-	476270	706940	687750	9	9	9	1.53145	1.44311e-05	-16.0805	down	--	--
pmp000583	Diosmetin-7-O-glucuronide	Flavone	35110-20-4	8344300	9978900	13044000	9	9	9	1.71446	8.60772e-07	-20.1479	down	--	--
pmp000587	Luteolin-7-O-(6'-O-malonyl)-β-D-glucoside	Flavone	-	180190	164680	202400	9	9	9	1.44543	4.93358e-05	-14.307	down	--	--
pmp001204	Apigenin-7,4'-dimethylether	Flavone	5128-44-9	584490	1678300	1507500	9	9	9	1.57231	7.16125e-06	-17.0914	down	--	--
pmb0626	6-C-Hexosyl-apigenin O-hexosyl-O-hexoside	Flavonoid carbonoside	-	9	9	9	6261300	6742300	5831700	1.6839	697604	19.412	up	--	--
pmb0639	8-C-Hexosyl-apigenin O-hexosyl-O-hexoside	Flavonoid carbonoside	-	8609.6	7268.4	4279.1	2097800	2471200	2068700	1.10749	329.298	8.36325	up	--	--
pmb0645	6-C-Hexosyl-hesperetin O-hexoside	Flavonoid carbonoside	-	9	9	9	382600	365400	310970	1.49274	39221.1	15.2593	up	--	--
pmb0647	8-C-Hexosyl-luteolin O-pentoside	Flavonoid carbonoside	-	9	9	9	756660	913220	633350	1.54606	85304.8	16.3803	up	--	--
pmb0652	C-Hexosyl-apigenin O-pentoside	Flavonoid carbonoside	-	8510.1	14168	7092.3	7454000	8390100	5957000	1.18082	732.308	9.51631	up	--	--
pmb0660	C-Hexosyl-luteolin O-p-coumaroylhexoside	Flavonoid carbonoside	-	9	9	9	188770	191590	165670	1.44538	20223.3	14.3037	up	--	--
pmp000411	Genistein 8-C-apiosyl(1→6)glucoside	Flavonoid carbonoside	-	9	9	9	2499300	2481600	1949200	1.61976	256670	17.9696	up	--	--
pmp001111	Violanthin	Flavonoid carbonoside	40581-17-7	24276	20408	28786	9	9	9	1.2901	0.000367497	-11.41	down	C10196	--
VHmmp002008	Quercetin-O-Acetyl-O-Hexoside	Flavonols	-	13115000	13473000	13164000	34589	48332	19206	1.12533	0.0025691	-8.60452	down	--	--
VHmmp002248	Limocitrin-O-Acetyl-O-Hexoside	Flavonols	-	522500	585810	524580	80843000	71981000	80964000	1.02274	143.174	7.16163	up	--	--
VHmmn003360	Cyanidin-O-Hexoside-O-pentoside	Flavonols	-	9	9	9	87135000	83451000	80387000	1.83891	9.2953e+06	23.1481	up	--	--
VHmmn003659	Pelargonin-O-Hexoside-O-pentoside	Flavonols	-	9	9	9	200420000	195840000	202700000	1.88813	2.21837e+07	24.403	up	--	--
VHmmp003135	Isorhamnetin-O-malonyl-O-Hexoside-O-Hexoside	Flavonols	-	47032000	49968000	48932000	107610	40732	257590	1.12986	0.00278165	-8.48984	down	--	--
VHmmp003848	Kaempferol-O-pentoside	Flavonols	-	15424000	13097000	16871000	9	9	9	1.73783	5.94818e-07	-20.681	down	--	--
mws0045	Quercitrin	Flavonols	522-12-3	55071000	56830000	56475000	100400	38946	59261	1.19686	0.00117954	-9.72755	down	--	--
mws0913	Trifolin	Flavonols	23627-87-4	1371800	1290400	1317200	9	9	9	1.58373	6.78494e-06	-17.1692	down	C12626	ko00944
mws0919	Kaempferin	Flavonols	482-39-3	48303000	45813000	45428000	66844	48736	63015	1.18542	0.00127985	-9.60981	down	C16911	ko00944
mws1035	Robinin(Kaempferol-3-O-gal-rham-7-O-rham)	Flavonols	301-19-9	32885	35792	20365	25278000	26113000	22842000	1.19223	833.685	9.70336	up	C10178	--
mws4183	Quercetin-3-O-α-L-arabinopyranoside(guaijaverin)	Flavonols	22255-13-6	71918000	63872000	72174000	148880	138030	76896	1.159	0.00174937	-9.15895	down	--	--
pme1605	Kaempferol 3-O-robinobioside(Biorobin)	Flavonols	17297-56-2	9	9	9	28283000	30750000	24838000	1.77478	3.10633e+06	21.5668	up	--	--
pmn001614	Kaempferol-3,7-O-α-L-rhamnoside	Flavonols	-	9	9	9	57645	52846	53357	1.35489	6068.44	12.5671	up	--	--
pmn001637	Juglanin	Flavonols	5041-67-8	15881000	13478000	16734000	9	9	9	1.73885	5.85772e-07	-20.7032	down	--	--
pmn001641	Kaempferide 3-O-β-D-glucuronide	Flavonols	-	331110	258290	312100	9	9	9	1.48121	2.99501e-05	-15.0271	down	--	--
pmn001642	Kaempferol 3-O-β-(2''-O-acetyl-β-D-glucuronide)	Flavonols	-	1771800	1673400	1562100	9	9	9	1.59887	5.39213e-06	-17.5007	down	--	--
pmp000589	Quercetin-7-O-(6'-O-malonyl)-β-D-glucoside	Flavonols	-	39149000	38811000	38024000	159640	219570	134560	1.07003	0.00442966	-7.81859	down	--	--
pmp001310	6-Hydroxykaempferol-3,6-O-Diglucoside	Flavonols	-	77616	48909	51734	14169000	14355000	13634000	1.07469	236.499	7.88569	up	--	--
pmp001314	6-Hydroxykaempferol-3-O-rutin-6-O-glucoside	Flavonols	-	9	9	9	46739	55717	50200	1.34922	5653.93	12.465	up	--	--
mws0063	Genistein	Isoflavones	446-72-0	56402	53852	48086	9	9	9	1.35209	0.000170519	-12.5178	down	C06563	ko00943,ko01061,ko01100,ko01110
pmp000194	Malonyglygenistin	Isoflavones	-	139440	169960	171450	9	9	9	1.43587	5.61506e-05	-14.1203	down	--	--
pmp000409	Ononin	Isoflavones	486-62-4	9	9	9	53905	47161	42913	1.34445	5332.56	12.3806	up	C10509	ko00943
pmb2586	Gallocatechin-catechin	Proanthocyanidins	-	9	9	9	50540	57969	43245	1.34832	5620.52	12.4565	up	--	--
pmn001650	Cinnamtannin B2	Proanthocyanidins	88038-12-4	9392.8	10791	10514	9	9	9	1.21757	0.000879542	-10.151	down	C17629	--

## Sheet: GP vs. MY
Index	Compounds	Class	CAS	GP-1	GP-2	GP-3	MY-1	MY-2	MY-3	VIP	Fold_Change	LogFC	Type	cpd_ID	kegg_map
VHmmp001962	Cyanidin 3,5-O-Diglucoside (Cyanin)	Anthocyanins	2611-67-8	9	9	9	14773000	13293000	14987000	1.80739	1.59456e+06	20.6047	up	C08639	ko00942
VHmmp002095	Pelargonidin 3,5-diglucoside	Anthocyanins	17334-58-6	9	9	9	576740	581210	698730	1.59587	68765.9	16.0694	up	C08725	ko00942
VHmmp002395	Cyanidin-O-pentoside	Anthocyanins	-	8389500	7667800	7993500	9	9	9	1.77022	1.12262e-06	-19.7647	down	--	--
mws0170	Cyanidin chloride	Anthocyanins	528-58-5	9	9	9	2001100	1416900	1631900	1.66554	187033	17.5129	up	--	--
pmb0563	Peonidin	Anthocyanins	134-01-0	20974	35243	17353	9	9	9	1.34024	0.000366997	-11.4119	down	C08726	--
pmp000004	Jaceosidin	Anthocyanins	18085-97-7	763750	2708000	2594800	9	9	9	1.66736	4.45064e-06	-17.7776	down	--	--
pmp000009	Centaureidin	Anthocyanins	17313-52-9	42707	164550	144020	9	9	9	1.45727	7.68624e-05	-13.6674	down	--	--
mws1519	Eriocitrin	Dihydroflavone	13463-28-0	7056.7	7881.2	7828.6	9	9	9	1.24131	0.00118595	-9.71974	down	C09732	--
pmp001078	Narirutin	Dihydroflavone	14259-46-2	213950	202340	204390	9	9	9	1.51566	4.35007e-05	-14.4886	down	C09793	--
mws1174	3-O-Acetylpinobanksin	Dihydroflavonol	52117-69-8	181930	44484	72773	9	9	9	1.44277	9.02446e-05	-13.4358	down	--	--
mws0047	Rhoifolin	Flavone	17306-46-6	5290000	5135500	5012600	9	9	9	1.74138	1.74892e-06	-19.1251	down	--	--
mws0051	Acacetin	Flavone	480-44-4	122100	266700	243320	9	9	9	1.5121	4.27134e-05	-14.515	down	C01470	ko00944
mws0052	Baicalin	Flavone	21967-41-9	4360700	4161200	4877000	17960	18374	9782.4	1.14109	0.0034418	-8.18262	down	--	--
mws0058	Diosmetin	Flavone	520-34-3	514700	1459300	1078000	5375.5	10186	7149.7	1.04735	0.00744142	-7.07021	down	--	--
mws0071	Apigenin 4-O-rhamnoside	Flavone	133538-77-9	15925	14981	14936	9	9	9	1.30427	0.00058898	-10.7295	down	--	--
mws1474	5,7-Dihydroxy-3',4',5'-trimethoxyflavone	Flavone	18103-42-9	929480	2959100	2918400	4779.7	12680	11391	1.10494	0.0042384	-7.88226	down	C19807	--
mws1661	Diosmin	Flavone	520-27-4	59418	65025	64698	9	9	9	1.42313	0.000142751	-12.7742	down	C10039	--
pmb0603	Chrysoeriol O-hexosyl-O-hexoside	Flavone	-	9	9	9	14804	14276	18132	1.30624	1748.59	10.772	up	--	--
pmb0681	Apigenin 8-C-pentoside	Flavone	-	540890	722540	562310	9	9	9	1.59434	1.47885e-05	-16.0452	down	--	--
pmb0736	Tricin 7-O-hexoside	Flavone	-	198150	818870	345610	9	9	9	1.55923	1.98146e-05	-15.6231	down	--	--
pmb3006	Apigenin 7-O-glucoside(Cosmosiin)	Flavone	578-74-5	2003000	2002600	2133900	9	9	9	1.67972	4.39775e-06	-17.7948	down	C04608	ko00944
pmb3007	Chrysoeriol O-glucuronic acid	Flavone	-	2732000	3274500	3444700	9	9	9	1.70853	2.85678e-06	-18.4172	down	--	--
pmb3026	Quercetin O-acetylhexoside	Flavone	-	6857300	5460200	4712100	181480	7007.7	7435.7	1.09132	0.0115049	-6.44161	down	--	--
pme0368	Apigenin 7-rutinoside (Isorhoifolin)	Flavone	552-57-8	5210900	5873500	5203900	9	9	9	1.7448	1.65763e-06	-19.2024	down	--	--
pmn001639	Luteolin-7-O-glucoside	Flavone	1268798	39705000	45341000	35409000	406200	91714	29842	1.14878	0.00438135	-7.83441	down	--	--
pmn001697	Apigenin-7-O-β-D-glucuronide	Flavone	-	70321000	74130000	71367000	83115	195640	134980	1.20002	0.00191706	-9.02689	down	--	--
pmn001702	Tetahydroxy-flavone-7-O-β-D-glucuronide	Flavone	-	48061000	45502000	45153000	251330	168740	96936	1.13556	0.00372708	-8.06774	down	--	--
pmp000001	Hispidulin	Flavone	1447-88-7	1681100	5453400	4564600	13843	18569	13230	1.11047	0.00390133	-8.00182	down	C10058	--
pmp000002	Ladanein	Flavone	10176-71-3	4236200	12366000	8627300	15266	42590	49647	1.11164	0.004261	-7.87459	down	--	--
pmp000006	Eupatilin	Flavone	22368-21-4	579780	1836200	1814900	3619.8	7811.2	8577.2	1.0925	0.00472909	-7.72422	down	C10040	--
pmp000008	5-Hydroxy-6,7,3',4'-tetramethoxyflavone	Flavone	21763-80-4	2491800	7181100	5064900	9	9	9	1.73161	1.83202e-06	-19.0581	down	--	--
pmp000012	Scutellarin	Flavone	27740-01-8	39949000	42608000	44396000	623440	175580	106830	1.08274	0.00713532	-7.13081	down	--	--
pmp000344	3’,4’,7-Trihydroxyflavone	Flavone	2150-11-0	120680	118750	109750	9	9	9	1.47155	7.7324e-05	-13.6587	down	--	--
pmp000571	Apigenin	Flavone	520-36-5	2155500	2094600	1852500	12255	9147	10075	1.09788	0.00515797	-7.59898	down	C01477	ko00941,ko00943,ko00944,ko01061,ko01100,ko01110
pmp000578	Luteolin-7-O-glucuronide	Flavone	29741-10-4	39063000	41363000	44961000	785380	181470	132430	1.06302	0.0087671	-6.83369	down	--	--
pmp000583	Diosmetin-7-O-glucuronide	Flavone	35110-20-4	8344300	9978900	13044000	32358	19293	7443.8	1.20624	0.00188397	-9.05201	down	--	--
pmp000587	Luteolin-7-O-(6'-O-malonyl)-β-D-glucoside	Flavone	-	180190	164680	202400	9	9	9	1.50585	4.93358e-05	-14.307	down	--	--
pmp000595	Luteolin-7,3'-Di-O-β-D-Glucoside	Flavone	257-724-7	1977400	1892900	1292100	9	9	9	1.66645	5.23013e-06	-17.5447	down	--	--
pmp000786	Eupatorin	Flavone	855-96-9	385350	1200000	1130500	3437	3780.9	5374.1	1.09293	0.00463649	-7.75275	down	--	--
pmp001204	Apigenin-7,4'-dimethylether	Flavone	5128-44-9	584490	1678300	1507500	9	9	9	1.63821	7.16125e-06	-17.0914	down	--	--
mws1292	Isoschaftoside	Flavonoid carbonoside	52012-29-0	832810	843640	570390	3423.7	4069.1	1975.8	1.11886	0.00421419	-7.89053	down	--	--
pmb0624	6-C-Hexosyl-luteolin O-hexoside	Flavonoid carbonoside	-	1836.9	1226.7	1295.1	9	9	9	1.07591	0.00619451	-7.33479	down	--	--
pmb0639	8-C-Hexosyl-apigenin O-hexosyl-O-hexoside	Flavonoid carbonoside	-	8609.6	7268.4	4279.1	9	9	9	1.22492	0.00133948	-9.54411	down	--	--
pmb0645	6-C-Hexosyl-hesperetin O-hexoside	Flavonoid carbonoside	-	9	9	9	1849000	1807200	2207200	1.67626	217163	17.7284	up	--	--
pmb0660	C-Hexosyl-luteolin O-p-coumaroylhexoside	Flavonoid carbonoside	-	9	9	9	4671.2	3768.5	5828.4	1.19551	528.448	9.04562	up	--	--
pmp000411	Genistein 8-C-apiosyl(1→6)glucoside	Flavonoid carbonoside	-	9	9	9	4181.3	6615.4	5307.3	1.20704	596.444	9.22024	up	--	--
VHmmn003360	Quercetin-O-Acetyl-O-Hexoside	Flavonols	-	13115000	13473000	13164000	481450	13517	10882	1.10218	0.0127251	-6.29618	down	--	--
VHmmn003629	Kaempferol-O-Acetyl-O-Hexoside	Flavonols	-	69099000	57892000	63596000	66814	84213	35970	1.26203	0.000981163	-9.99322	down	--	--
VHmmp002008	Cyanidin-O-Hexoside-O-pentoside	Flavonols	-	9	9	9	82368000	119510000	89298000	1.92386	1.07843e+07	23.3624	up	--	--
VHmmp002248	Pelargonin-O-Hexoside-O-pentoside	Flavonols	-	9	9	9	4082900	4243500	5642600	1.73398	517370	18.9808	up	--	--
VHmmp003135	Isorhamnetin-O-malonyl-O-Hexoside-O-Hexoside	Flavonols	-	47032000	49968000	48932000	177340	302590	316010	1.09376	0.00545418	-7.51842	down	--	--
VHmmp003848	Kaempferol-O-pentoside	Flavonols	-	15424000	13097000	16871000	9	9	9	1.81047	5.94818e-07	-20.681	down	--	--
mws0045	Quercitrin	Flavonols	522-12-3	55071000	56830000	56475000	1744000	359000	119100	1.03264	0.0131972	-6.24362	down	--	--
mws0919	Kaempferin	Flavonols	482-39-3	48303000	45813000	45428000	33688	83547	39104	1.25196	0.00112036	-9.80183	down	C16911	ko00944
mws1068	Kaempferol	Flavonols	520-18-3	138920	141970	147120	9	9	9	1.48736	6.30826e-05	-13.9524	down	C05903	ko00941,ko00944,ko01061,ko01100,ko01110
mws4183	Quercetin-3-O-α-L-arabinopyranoside(guaijaverin)	Flavonols	22255-13-6	71918000	63872000	72174000	657760	108430	57993	1.16163	0.0039631	-7.97915	down	--	--
pme0321	Kaempferol 7-O-rhamnoside	Flavonols	20196-89-8	49409000	49842000	49951000	32834	90354	43580	1.25292	0.00111773	-9.80521	down	--	--
pmn001637	Juglanin	Flavonols	5041-67-8	15881000	13478000	16734000	9	9	9	1.81152	5.85772e-07	-20.7032	down	--	--
pmn001641	Kaempferide 3-O-β-D-glucuronide	Flavonols	-	331110	258290	312100	9	9	9	1.5431	2.99501e-05	-15.0271	down	--	--
pmn001642	Kaempferol 3-O-β-(2''-O-acetyl-β-D-glucuronide)	Flavonols	-	1771800	1673400	1562100	9	9	9	1.66569	5.39213e-06	-17.5007	down	--	--
pmn001645	Isorhamnetin 3-O-β-(2''-O-acetyl-β-D-glucuronide)	Flavonols	-	74173000	64609000	69254000	73306	88862	45281	1.25937	0.000997178	-9.96986	down	--	--
pmp001310	6-Hydroxykaempferol-3,6-O-Diglucoside	Flavonols	-	77616	48909	51734	60125000	57598000	70143000	1.26289	1053.89	10.0415	up	--	--
pmp001312	6-Hydroxykaempferol-3,7,6-O-triglycoside	Flavonols	-	9	9	9	4948.2	5843	6486.8	1.21499	639.926	9.32176	up	--	--
pmp001314	6-Hydroxykaempferol-3-O-rutin-6-O-glucoside	Flavonols	-	9	9	9	62761	60197	76755	1.42696	7396.78	12.8527	up	--	--
mws0918	Prunetin	Isoflavones	552-59-0	377200	756430	667600	9	9	9	1.59052	1.49898e-05	-16.0257	down	C10521	ko00943
pmp000194	Malonyglygenistin	Isoflavones	-	139440	169960	171450	9	9	9	1.49593	5.61506e-05	-14.1203	down	--	--
pmb3114	Epicatechin-epiafzelechin	Proanthocyanidins	-	183840	189230	138720	9	9	9	1.50015	5.2756e-05	-14.2103	down	--	--
pmn001649	Cinnamtannin A2	Proanthocyanidins	86631-38-1	49986	49178	54009	9	9	9	1.40607	0.000176271	-12.4699	down	C17625	--
pmp000274	Procyanidin B3	Proanthocyanidins	23567-23-9	11851000	11318000	9373100	9	9	9	1.78932	8.29694e-07	-20.2009	down	--	--

## Sheet: ZP vs.GP
Index	Compounds	Class	CAS	ZP-1	ZP-2	ZP-3	GP-1	GP-2	GP-3	VIP	Fold_Change	LogFC	Type	cpd_ID	kegg_map
VHmmp001962	Cyanidin 3,5-O-Diglucoside (Cyanin)	Anthocyanins	2611-67-8	12468000	13865000	12896000	9	9	9	1.72712	6.88266e-07	-20.4705	down	C08639	ko00942
VHmmp002095	Pelargonidin 3,5-diglucoside	Anthocyanins	17334-58-6	2538900	2741900	2796800	9	9	9	1.6281	3.34258e-06	-18.1906	down	C08725	ko00942
VHmmp002395	Cyanidin-O-pentoside	Anthocyanins	-	9	9	9	8389500	7667800	7993500	1.6971	890770	19.7647	up	--	--
mws0170	Cyanidin chloride	Anthocyanins	528-58-5	872910	805230	9	9	9	9	1.06474	1.60892e-05	-15.9236	down	--	--
mws2471	Delphinidin	Anthocyanins	528-53-0	3632.4	4488.4	3857.9	615250	537340	946590	1.03826	175.243	7.45321	up	--	--
pmb0563	Peonidin	Anthocyanins	134-01-0	9	9	9	20974	35243	17353	1.28493	2724.81	11.4119	up	C08726	--
pmp000004	Jaceosidin	Anthocyanins	18085-97-7	9	9	9	763750	2708000	2594800	1.59839	224687	17.7776	up	--	--
pmp000009	Centaureidin	Anthocyanins	17313-52-9	9	9	9	42707	164550	144020	1.39697	13010.3	13.6674	up	--	--
mws1454	Persicoside	Dihydroflavone	28978-03-2	9	9	9	188160	216380	201230	1.45119	22435.9	14.4535	up	--	--
pmp001078	Narirutin	Dihydroflavone	14259-46-2	9	9	9	213950	202340	204390	1.45305	22988.1	14.4886	up	C09793	--
mws0049	(+)-Gallocatechin	Flavanols	970-73-0	71714	67598	125110	9	9	9	1.3863	0.00010211	-13.2576	down	C12127	ko00941,ko01110
mws0047	Rhoifolin	Flavone	17306-46-6	71085	9	9	5290000	5135500	5012600	1.36482	217.123	7.76237	up	--	--
mws0051	Acacetin	Flavone	480-44-4	9	9	9	122100	266700	243320	1.44959	23411.9	14.515	up	C01470	ko00944
mws0052	Baicalin	Flavone	21967-41-9	9	9	9	4360700	4161200	4877000	1.66036	496256	18.9207	up	--	--
mws0058	Diosmetin	Flavone	520-34-3	9	9	9	514700	1459300	1078000	1.55714	113037	16.7864	up	--	--
mws1661	Diosmin	Flavone	520-27-4	9	9	9	59418	65025	64698	1.36434	7005.22	12.7742	up	C10039	--
pmb0603	Chrysoeriol O-hexosyl-O-hexoside	Flavone	-	16603	13215	20531	9	9	9	1.25664	0.000536257	-10.8648	down	--	--
pmb0681	Apigenin 8-C-pentoside	Flavone	-	9	9	9	540890	722540	562310	1.52849	67620	16.0452	up	--	--
pmb0736	Tricin 7-O-hexoside	Flavone	-	9	9	9	198150	818870	345610	1.49482	50467.8	15.6231	up	--	--
pmb3006	Apigenin 7-O-glucoside(Cosmosiin)	Flavone	578-74-5	9	9	9	2003000	2002600	2133900	1.61033	227389	17.7948	up	C04608	ko00944
pmb3007	Chrysoeriol O-glucuronic acid	Flavone	-	9	9	9	2732000	3274500	3444700	1.63794	350044	18.4172	up	--	--
pmb3026	Quercetin O-acetylhexoside	Flavone	-	9865.1	10140	9810.6	6857300	5460200	4712100	1.15379	571.162	9.15776	up	--	--
pme0368	Apigenin 7-rutinoside(Isorhoifolin)	Flavone	552-57-8	9	9	9	5210900	5873500	5203900	1.67274	603270	19.2024	up	--	--
pmn001639	Luteolin-7-O-glucoside	Flavone	1268798	36523	29086	26289	39705000	45341000	35409000	1.22854	1310.75	10.3562	up	--	--
pmn001697	Apigenin-7-O-β-D-glucuronide	Flavone	-	42731	8229.4	2336.9	70321000	74130000	71367000	1.35947	4049.32	11.9835	up	--	--
pmn001702	Tetahydroxy-flavone-7-O-β-D-glucuronide	Flavone	-	9	9	9	48061000	45502000	45153000	1.8024	5.13763e+06	22.2927	up	--	--
pmp000001	Hispidulin	Flavone	1447-88-7	11373	11666	4427.7	1681100	5453400	4564600	1.11866	425.938	8.7345	up	C10058	--
pmp000002	Ladanein	Flavone	10176-71-3	88945	57913	20876	4236200	12366000	8627300	1.0229	150.414	7.23279	up	--	--
pmp000008	5-Hydroxy-6,7,3',4'-tetramethoxyflavone	Flavone	21763-80-4	9	9	9	2491800	7181100	5064900	1.66004	545844	19.0581	up	--	--
pmp000012	Scutellarin	Flavone	27740-01-8	9	9	9	39949000	42608000	44396000	1.7972	4.70196e+06	22.1648	up	--	--
pmp000344	3’,4’,7-Trihydroxyflavone	Flavone	2150-11-0	9	9	9	120680	118750	109750	1.41078	12932.6	13.6587	up	--	--
pmp000571	Apigenin	Flavone	520-36-5	9	9	9	2155500	2094600	1852500	1.60981	226022	17.7861	up	C01477	ko00941,ko00943,ko00944,ko01061,ko01100,ko01110
pmp000572	Luteolin	Flavone	491-70-3	9	9	9	59625	57934	54713	1.35713	6380.44	12.6394	up	C01514	ko00941,ko00944,ko01100,ko01110
pmp000578	Luteolin-7-O-glucuronide	Flavone	29741-10-4	37088	12082	20042	39063000	41363000	44961000	1.26202	1811.64	10.8231	up	--	--
pmp000579	Diosmetin-7-O-galactoside	Flavone	-	9	9	9	476270	706940	687750	1.5296	69294.8	16.0805	up	--	--
pmp000583	Diosmetin-7-O-glucuronide	Flavone	35110-20-4	9	9	9	8344300	9978900	13044000	1.71235	1.16175e+06	20.1479	up	--	--
pmp000587	Luteolin-7-O-(6'-O-malonyl)-β-D-glucoside	Flavone	-	9	9	9	180190	164680	202400	1.44363	20269.3	14.307	up	--	--
pmp001204	Apigenin-7,4'-dimethylether	Flavone	5128-44-9	9	9	9	584490	1678300	1507500	1.57047	139640	17.0914	up	--	--
pmb0624	6-C-Hexosyl-luteolin O-hexoside	Flavonoid carbonoside	-	9	9	9	1836.9	1226.7	1295.1	1.0315	161.433	7.33479	up	--	--
pmb0626	6-C-Hexosyl-apigenin O-hexosyl-O-hexoside	Flavonoid carbonoside	-	366810	252750	247410	9	9	9	1.47566	3.11429e-05	-14.9707	down	--	--
pmb0645	6-C-Hexosyl-hesperetin O-hexoside	Flavonoid carbonoside	-	249970	186400	280000	9	9	9	1.46222	3.769e-05	-14.6955	down	--	--
pmb0647	8-C-Hexosyl-luteolin O-pentoside	Flavonoid carbonoside	-	140930	92069	152220	9	9	9	1.4161	7.009e-05	-13.8004	down	--	--
pmb0660	C-Hexosyl-luteolin O-p-coumaroylhexoside	Flavonoid carbonoside	-	19714	16541	38645	9	9	9	1.28397	0.000360481	-11.4378	down	--	--
pmp000411	Genistein 8-C-apiosyl(1→6)glucoside	Flavonoid carbonoside	-	178110	131700	230410	9	9	9	1.44077	4.99796e-05	-14.2883	down	--	--
GQ512002	Isorhamnetin-3-O-rutinoside	Flavonols	604-80-8	9	9	9	109820	115790	121030	1.41024	12838.5	13.6482	up	--	--
VHmmn003360	Quercetin-O-Acetyl-O-Hexoside	Flavonols	-	15343	16031	16034	13115000	13473000	13164000	1.18968	838.508	9.71168	up	--	--
VHmmn003629	Kaempferol-O-Acetyl-O-Hexoside	Flavonols	-	131920	141050	118800	69099000	57892000	63596000	1.14037	486.477	8.92623	up	--	--
VHmmp002008	Cyanidin-O-Hexoside-O-pentoside	Flavonols	-	129520000	129010000	124190000	9	9	9	1.86067	7.05477e-08	-23.7568	down	--	--
VHmmp002248	Pelargonin-O-Hexoside-O-pentoside	Flavonols	-	21199000	23843000	22103000	9	9	9	1.75951	4.02115e-07	-21.2459	down	--	--
VHmmp003135	Isorhamnetin-O-malonyl-O-Hexoside-O-Hexoside	Flavonols	-	157660	213160	75006	47032000	49968000	48932000	1.10871	327.329	8.3546	up	--	--
VHmmp003848	Kaempferol-O-pentoside	Flavonols	-	9	9	9	15424000	13097000	16871000	1.73567	1.68119e+06	20.681	up	--	--
mws0045	Quercitrin	Flavonols	522-12-3	62884	27668	36008	55071000	56830000	56475000	1.23346	1330.4	10.3776	up	--	--
mws0913	Trifolin	Flavonols	23627-87-4	9	9	9	1371800	1290400	1317200	1.58177	147385	17.1692	up	C12626	ko00944
mws0919	Kaempferin	Flavonols	482-39-3	87378	89779	58451	48303000	45813000	45428000	1.15961	592.272	9.21012	up	C16911	ko00944
mws1035	Robinin(Kaempferol-3-O-gal-rham-7-O-rham)	Flavonols	301-19-9	17787000	14273000	16758000	32885	35792	20365	1.15277	0.00182396	-9.09871	down	C10178	--
mws4183	Quercetin-3-O-α-L-arabinopyranoside(guaijaverin)	Flavonols	22255-13-6	109460	82936	94175	71918000	63872000	72174000	1.177	725.698	9.50323	up	--	--
pme1605	Kaempferol 3-O-robinobioside(Biorobin)	Flavonols	17297-56-2	3064300	1833500	1962000	9	9	9	1.6156	3.93597e-06	-17.9548	down	--	--
pmn001637	Juglanin	Flavonols	5041-67-8	9	9	9	15881000	13478000	16734000	1.73668	1.70715e+06	20.7032	up	--	--
pmn001641	Kaempferide 3-O-β-D-glucuronide	Flavonols	-	9	9	9	331110	258290	312100	1.47935	33388.9	15.0271	up	--	--
pmn001642	Kaempferol 3-O-β-(2''-O-acetyl-β-D-glucuronide)	Flavonols	-	9	9	9	1771800	1673400	1562100	1.59689	185456	17.5007	up	--	--
pmn001645	Isorhamnetin 3-O-β-(2''-O-acetyl-β-D-glucuronide)	Flavonols	-	134710	152240	122050	74173000	64609000	69254000	1.14471	508.645	8.99052	up	--	--
pmp000589	Quercetin-7-O-(6'-O-malonyl)-β-D-glucoside	Flavonols	-	112920	124260	114740	39149000	38811000	38024000	1.10413	329.575	8.36446	up	--	--
pmp001310	6-Hydroxykaempferol-3,6-O-Diglucoside	Flavonols	-	14961000	12282000	12136000	77616	48909	51734	1.06614	0.00452675	-7.78731	down	--	--
pmp001314	6-Hydroxykaempferol-3-O-rutin-6-O-glucoside	Flavonols	-	185330	160040	156090	9	9	9	1.43733	5.38428e-05	-14.1809	down	--	--
mws0063	Genistein	Isoflavones	446-72-0	9	9	9	56402	53852	48086	1.35043	5864.44	12.5178	up	C06563	ko00943,ko01061,ko01100,ko01110
mws0918	Prunetin	Isoflavones	552-59-0	9	9	9	377200	756430	667600	1.52477	66712.2	16.0257	up	C10521	ko00943
pmp000194	Malonyglygenistin	Isoflavones	-	9	9	9	139440	169960	171450	1.43412	17809.3	14.1203	up	--	--
pmp000409	Ononin	Isoflavones	486-62-4	10896	15666	17645	9	9	9	1.24518	0.000610763	-10.6771	down	C10509	ko00943
pmb2586	Gallocatechin-catechin	Proanthocyanidins	-	6679.4	3333.6	4364.3	9	9	9	1.14391	0.00187796	-9.05662	down	--	--

## Sheet: ZP vs. MY
Index	Compounds	Class	CAS	ZP-1	ZP-2	ZP-3	MY-1	MY-2	MY-3	VIP	Fold_Change	LogFC	Type	cpd_ID	kegg_map
mws2210	Peonidin 3-O-glucoside	Anthocyanins	6906-39-4	6179800	5876200	5072200	451270	381730	466310	1.0191	0.0758579	-3.72056	down	--	--
mws1179	Naringenin-7-O-glucoside	Dihydroflavone	529-55-5	20772000	19491000	27653000	535170	533010	482600	1.23112	0.0228338	-5.45269	down	--	--
mws1454	Persicoside	Dihydroflavone	28978-03-2	9	9	9	591290	669220	509250	2.11383	65546.7	16.0002	up	--	--
mws1519	Eriocitrin	Dihydroflavone	13463-28-0	9213.2	7131.5	11407	9	9	9	1.66908	0.000972913	-10.0054	down	C09732	--
mws1174	3-O-Acetylpinobanksin	Dihydroflavonol	52117-69-8	86439	41127	16736	9	9	9	1.83234	0.000187108	-12.3838	down	--	--
mws0049	(+)-Gallocatechin	Flavanols	970-73-0	71714	67598	125110	9	9	9	1.91924	0.00010211	-13.2576	down	C12127	ko00941,ko01110
mws0052	Baicalin	Flavone	21967-41-9	9	9	9	17960	18374	9782.4	1.72675	1708.01	10.7381	up	--	--
mws0058	Diosmetin	Flavone	520-34-3	9	9	9	5375.5	10186	7149.7	1.64281	841.156	9.71623	up	--	--
mws0071	Apigenin 4-O-rhamnoside	Flavone	133538-77-9	50397	48950	52736	9	9	9	1.86566	0.000177535	-12.4596	down	--	--
pmb0588	Luteolin 3',7-di-O-glucoside	Flavone	52187-80-1	1684100	1130700	1023400	74012	116570	109230	1.00623	0.0781127	-3.6783	down	--	--
pmn001702	Tetahydroxy-flavone-7-O-β-D-glucuronide	Flavone	-	9	9	9	251330	168740	96936	1.98485	19148.4	14.2249	up	--	--
pmp000012	Scutellarin	Flavone	27740-01-8	9	9	9	623440	175580	106830	2.01568	33550	15.034	up	--	--
pmp000571	Apigenin	Flavone	520-36-5	9	9	9	12255	9147	10075	1.68564	1165.81	10.1871	up	C01477	ko00941,ko00943,ko00944,ko01061,ko01100,ko01110
pmp000572	Luteolin	Flavone	491-70-3	9	9	9	10575	11856	10323	1.69168	1213.11	10.2445	up	C01514	ko00941,ko00944,ko01100,ko01110
pmp000579	Diosmetin-7-O-galactoside	Flavone	-	9	9	9	140490	146880	116140	1.9679	14944.8	13.8674	up	--	--
pmp000583	Diosmetin-7-O-glucuronide	Flavone	35110-20-4	9	9	9	32358	19293	7443.8	1.7366	2188.7	11.0959	up	--	--
pmp000595	Luteolin-7,3'-Di-O-β-D-Glucoside	Flavone	257-724-7	41978000	28070000	28928000	9	9	9	2.46682	2.72793e-07	-21.8057	down	--	--
pmb0626	6-C-Hexosyl-apigenin O-hexosyl-O-hexoside	Flavonoid carbonoside	-	366810	252750	247410	9	9	9	2.04339	3.11429e-05	-14.9707	down	--	--
pmb0639	8-C-Hexosyl-apigenin O-hexosyl-O-hexoside	Flavonoid carbonoside	-	119810	91427	59113	9	9	9	1.92198	9.98705e-05	-13.2896	down	--	--
pmb0647	8-C-Hexosyl-luteolin O-pentoside	Flavonoid carbonoside	-	140930	92069	152220	9	9	9	1.96076	7.009e-05	-13.8004	down	--	--
pmb0652	C-Hexosyl-apigenin O-pentoside	Flavonoid carbonoside	-	513660	391410	608240	8983.3	8141	7593.6	1.28421	0.0163337	-5.93601	down	--	--
pmb0662	C-Hexosyl-luteolin O-feruloylhexoside	Flavonoid carbonoside	-	125860	122910	9	9	9	9	1.34952	0.00010853	-13.1696	down	--	--
pmp000411	Genistein 8-C-apiosyl(1→6)glucoside	Flavonoid carbonoside	-	178110	131700	230410	4181.3	6615.4	5307.3	1.1837	0.0298101	-5.06806	down	--	--
GQ512002	Isorhamnetin-3-O-rutinoside	Flavonols	604-80-8	9	9	9	14744	9151.1	7941	1.68275	1179.11	10.2035	up	--	--
Li512112	Isorhamnetin hexose-malonate	Flavonols	-	62981000	65827000	61001000	3743100	5130400	6319600	1.00969	0.0800441	-3.64306	down	--	--
mws0913	Trifolin	Flavonols	23627-87-4	9	9	9	561410	637200	455900	2.10709	61278.1	15.9031	up	C12626	ko00944
mws1035	Robinin(Kaempferol-3-O-gal-rham-7-O-rham)	Flavonols	301-19-9	17787000	14273000	16758000	101220	111470	108650	1.42219	0.00658241	-7.24717	down	C10178	--
mws1068	Kaempferol	Flavonols	520-18-3	9550.7	15385	11488	9	9	9	1.70117	0.000741276	-10.3977	down	C05903	ko00941,ko00944,ko01061,ko01100,ko01110
pmb3013	Isorhamnetin O-acetyl-hexoside	Flavonols	-	40293000	44974000	37222000	2348500	2973900	3651000	1.02624	0.0732588	-3.77085	down	--	--
pme0321	Kaempferol 7-O-rhamnoside	Flavonols	20196-89-8	962230	964800	779100	32834	90354	43580	1.06287	0.061626	-4.02032	down	--	--
pme1540	Isorhamnetin 3-O-neohesperidoside	Flavonols	55033-90-4	10424000	12343000	8014400	562800	808840	1037900	1.00933	0.0782791	-3.67523	down	--	--
pme1605	Kaempferol 3-O-robinobioside(Biorobin)	Flavonols	17297-56-2	3064300	1833500	1962000	9	9	5623.7	1.95958	0.000822429	-10.2478	down	--	--
pmn001644	Quercetin 3-O-β-(2''-O-acetylβ-D-glucuronide)	Flavonols	-	34467000	33338000	25052000	1467200	1912800	1919300	1.07156	0.0570695	-4.13114	down	--	--
pmp001312	6-Hydroxykaempferol-3,7,6-O-triglycoside	Flavonols	-	9	9	9	4948.2	5843	6486.8	1.61275	639.926	9.32176	up	--	--
mws0063	Genistein	Isoflavones	446-72-0	9	9	9	5680.8	4191.8	1414	1.53302	418.022	8.70744	up	C06563	ko00943,ko01061,ko01100,ko01110
pmp000409	Ononin	Isoflavones	486-62-4	10896	15666	17645	9	9	9	1.72377	0.000610763	-10.6771	down	C10509	ko00943
pmb2586	Gallocatechin-catechin	Proanthocyanidins	-	6679.4	3333.6	4364.3	9	9	9	1.58421	0.00187796	-9.05662	down	--	--
pmb3114	Epicatechin-epiafzelechin	Proanthocyanidins	-	846960	978100	1290500	9	9	9	2.16563	8.66618e-06	-16.8162	down	--	--
pmn001649	Cinnamtannin A2	Proanthocyanidins	86631-38-1	27574	41424	31585	9	9	9	1.81832	0.000268435	-11.8631	down	C17625	--
pmp000274	Procyanidin B3	Proanthocyanidins	23567-23-9	8636300	9546500	11163000	9	9	9	2.36621	9.20064e-07	-20.0518	down	--	--

## Sheet: ZP vs. RB
Index	Compounds	Class	CAS	ZP-1	ZP-2	ZP-3	RB-1	RB-2	RB-3	VIP	Fold_Change	LogFC	Type	cpd_ID	kegg_map
VHmmp002095	Pelargonidin 3,5-diglucoside	Anthocyanins	17334-58-6	2538900	2741900	2796800	28769000	28334000	28817000	1.24585	10.6368	3.411	up	C08725	ko00942
mws0170	Cyanidin chloride	Anthocyanins	528-58-5	872910	805230	9	2777100	3108500	2347300	1.34589	4.90594	2.29453	up	--	--
mws1454	Persicoside	Dihydroflavone	28978-03-2	9	9	9	405720	473110	269290	2.64052	42523	15.376	up	--	--
mws1519	Eriocitrin	Dihydroflavone	13463-28-0	9213.2	7131.5	11407	335760	289420	315650	1.52202	33.9017	5.08329	up	C09732	--
mws0044	Taxifolin	Dihydroflavonol	480-18-2	2831700	3184100	3236100	615370	635690	600610	1.02673	0.200139	-2.32092	down	C01617	ko00941,ko01061,ko01100,ko01110
mws0183	Protocatechuic acid	Flavanols	99-50-3	7173200	6957600	2407700	315340	286990	378600	1.3114	0.0593119	-4.07553	down	C00230	ko00362,ko00400,ko00623,ko00624,ko00627,ko01061,ko01100,ko01110,ko01120,ko01130,ko01220
pme2482	Protocatechuic aldehyde	Flavanols	139-85-5	950930	828080	537880	137670	140510	145740	1.03569	0.182969	-2.45033	down	C16700	ko00950,ko01063
pmn001416	Catechin-(7,8-bc)-4α-(3,4-dihydroxyphenyl)-dihydro-2-(3H)-pyranone	Flavanols	-	46631000	42666000	59772000	1815100	3048100	1791700	1.42953	0.0446431	-4.48542	down	--	--
mws0047	Rhoifolin	Flavone	17306-46-6	71085	9	9	89826	150290	182180	1.79893	5.93921	2.57027	up	--	--
mws0058	Diosmetin	Flavone	520-34-3	9	9	9	10126	4188.6	5523.8	2.06817	734.756	9.52112	up	--	--
pmb0603	Chrysoeriol O-hexosyl-O-hexoside	Flavone	-	16603	13215	20531	9	9	9	2.22067	0.000536257	-10.8648	down	--	--
pmb0691	Luteolin C-hexosyl-O-rhamnoside O-hexoside	Flavone	-	9	9	9	51831	53222	45329	2.37897	5569.7	12.4434	up	--	--
pmb0736	Tricin 7-O-hexoside	Flavone	-	9	9	9	24391	19031	14196	2.23874	2134	11.0593	up	--	--
pmb2999	Chrysoeriol 5-O-hexoside	Flavone	-	35236	28064	43712	9	9	9	2.32948	0.000252308	-11.9525	down	--	--
pmp000012	Scutellarin	Flavone	27740-01-8	9	9	9	110860	25882	17996	2.32863	5731.04	12.4846	up	--	--
mws1292	Isoschaftoside	Flavonoid carbonoside	52012-29-0	6391.6	6033.8	10019	44488	30148	40249	1.02583	5.11865	2.35576	up	--	--
pmb0624	6-C-Hexosyl-luteolin O-hexoside	Flavonoid carbonoside	-	9	9	9	15420	27189	19326	2.24804	2293.89	11.1636	up	--	--
pmb0626	6-C-Hexosyl-apigenin O-hexosyl-O-hexoside	Flavonoid carbonoside	-	366810	252750	247410	6261300	6742300	5831700	1.42239	21.7254	4.44131	up	--	--
pmb0639	8-C-Hexosyl-apigenin O-hexosyl-O-hexoside	Flavonoid carbonoside	-	119810	91427	59113	2097800	2471200	2068700	1.45189	24.5522	4.61778	up	--	--
pmb0647	8-C-Hexosyl-luteolin O-pentoside	Flavonoid carbonoside	-	140930	92069	152220	756660	913220	633350	1.07416	5.97901	2.57991	up	--	--
pmb0652	C-Hexosyl-apigenin O-pentoside	Flavonoid carbonoside	-	513660	391410	608240	7454000	8390100	5957000	1.31901	14.4062	3.84862	up	--	--
pmb0660	C-Hexosyl-luteolin O-p-coumaroylhexoside	Flavonoid carbonoside	-	19714	16541	38645	188770	191590	165670	1.14203	7.29012	2.86594	up	--	--
pmb0662	C-Hexosyl-luteolin O-feruloylhexoside	Flavonoid carbonoside	-	125860	122910	9	9	9	3176.9	1.19986	0.0128423	-6.28295	down	--	--
pmp000411	Genistein 8-C-apiosyl(1→6)glucoside	Flavonoid carbonoside	-	178110	131700	230410	2499300	2481600	1949200	1.29199	12.8283	3.68126	up	--	--
pmp001111	Violanthin	Flavonoid carbonoside	40581-17-7	58899	84264	87272	9	9	9	2.43539	0.00011717	-13.0591	down	C10196	--
GQ512002	Isorhamnetin-3-O-rutinoside	Flavonols	604-80-8	9	9	9	377330	48729	97800	2.49106	19402.2	14.2439	up	--	--
VHmmn003629	Kaempferol-O-Acetyl-O-Hexoside	Flavonols	-	131920	141050	118800	1512800	1067000	1332900	1.22516	9.98724	3.32009	up	--	--
VHmmp002248	Pelargonin-O-Hexoside-O-pentoside	Flavonols	-	21199000	23843000	22103000	200420000	195840000	202700000	1.19867	8.9204	3.15711	up	--	--
pme1605	Kaempferol 3-O-robinobioside(Biorobin)	Flavonols	17297-56-2	3064300	1833500	1962000	28283000	30750000	24838000	1.28183	12.2264	3.61193	up	--	--
pmn001614	Kaempferol-3,7-O-α-L-rhamnoside	Flavonols	-	9	9	9	57645	52846	53357	2.39131	6068.44	12.5671	up	--	--
pmn001645	Isorhamnetin 3-O-β-(2''-O-acetyl-β-D-glucuronide)	Flavonols	-	134710	152240	122050	1657500	1174400	1363200	1.23241	10.257	3.35853	up	--	--
mws0918	Prunetin	Isoflavones	552-59-0	9	9	9	15875	14500	34237	2.24671	2393.04	11.2246	up	C10521	ko00943
pmb2586	Gallocatechin-catechin	Proanthocyanidins	-	6679.4	3333.6	4364.3	50540	57969	43245	1.24205	10.5551	3.39987	up	--	--
pmb3114	Epicatechin-epiafzelechin	Proanthocyanidins	-	846960	978100	1290500	18963000	18728000	18609000	1.37926	18.0706	4.17557	up	--	--
pmn001650	Cinnamtannin B2	Proanthocyanidins	88038-12-4	24599	35096	28102	9	9	9	2.30223	0.000307528	-11.667	down	C17629	--
pmp000103	Arecatannin A2	Proanthocyanidins	79763-29-4	69464	96956	88983	12592	17452	15700	1.05652	0.179105	-2.48112	down	C17893	--

## Sheet: MY vs. RB
Index	Compounds	Class	CAS	MY-1	MY-2	MY-3	RB-1	RB-2	RB-3	VIP	Fold_Change	LogFC	Type	cpd_ID	kegg_map
VHmmp002095	Pelargonidin 3,5-diglucoside	Anthocyanins	17334-58-6	576740	581210	698730	28769000	28334000	28817000	1.10786	46.2761	5.5322	up	C08725	ko00942
mws1179	Naringenin-7-O-glucoside	Dihydroflavone	529-55-5	535170	533010	482600	19206000	25830000	20644000	1.09274	42.3529	5.40439	up	--	--
mws1519	Eriocitrin	Dihydroflavone	13463-28-0	9	9	9	335760	289420	315650	1.82887	34845.6	15.0887	up	C09732	--
mws1174	3-O-Acetylpinobanksin	Dihydroflavonol	52117-69-8	9	9	9	292130	59915	56454	1.72085	15129.6	13.8851	up	--	--
mws0049	(+)-Gallocatechin	Flavanols	970-73-0	9	9	9	242710	238730	297450	1.81184	28847.8	14.8162	up	C12127	ko00941,ko01110
pmn001416	Catechin-(7,8-bc)-4α-(3,4-dihydroxyphenyl)-dihydro-2-(3H)-pyranone	Flavanols	-	106700000	102140000	105640000	1815100	3048100	1791700	1.11296	0.0211616	-5.56241	down	--	--
mws0047	Rhoifolin	Flavone	17306-46-6	9	9	9	89826	150290	182180	1.75263	15640.6	13.933	up	--	--
mws0052	Baicalin	Flavone	21967-41-9	17960	18374	9782.4	9	9	9	1.5379	0.000585475	-10.7381	down	--	--
mws0071	Apigenin 4-O-rhamnoside	Flavone	133538-77-9	9	9	9	92969	102250	88753	1.7209	10517.5	13.3605	up	--	--
pmb0603	Chrysoeriol O-hexosyl-O-hexoside	Flavone	-	14804	14276	18132	9	9	9	1.54459	0.000571889	-10.772	down	--	--
pmb0691	Luteolin C-hexosyl-O-rhamnoside O-hexoside	Flavone	-	9	9	9	51831	53222	45329	1.66073	5569.7	12.4434	up	--	--
pmb0736	Tricin 7-O-hexoside	Flavone	-	9	9	9	24391	19031	14196	1.56298	2134	11.0593	up	--	--
pmb2999	Chrysoeriol 5-O-hexoside	Flavone	-	56792	46322	47478	9	9	9	1.66062	0.000179292	-12.4454	down	--	--
pmn001702	Tetahydroxy-flavone-7-O-β-D-glucuronide	Flavone	-	251330	168740	96936	9	9	9	1.76809	5.22238e-05	-14.2249	down	--	--
pmp000571	Apigenin	Flavone	520-36-5	12255	9147	10075	9	9	9	1.50183	0.000857769	-10.1871	down	C01477	ko00941,ko00943,ko00944,ko01061,ko01100,ko01110
pmp000572	Luteolin	Flavone	491-70-3	10575	11856	10323	9	9	9	1.50688	0.000824327	-10.2445	down	C01514	ko00941,ko00944,ko01100,ko01110
pmp000579	Diosmetin-7-O-galactoside	Flavone	-	140490	146880	116140	9	9	9	1.75295	6.69128e-05	-13.8674	down	--	--
pmp000583	Diosmetin-7-O-glucuronide	Flavone	35110-20-4	32358	19293	7443.8	9	9	9	1.54677	0.000456893	-11.0959	down	--	--
pmp000595	Luteolin-7,3'-Di-O-β-D-Glucoside	Flavone	257-724-7	9	9	9	28989000	36782000	27853000	2.19406	3.46756e+06	21.7255	up	--	--
pmb0624	6-C-Hexosyl-luteolin O-hexoside	Flavonoid carbonoside	-	9	9	9	15420	27189	19326	1.56955	2293.89	11.1636	up	--	--
pmb0626	6-C-Hexosyl-apigenin O-hexosyl-O-hexoside	Flavonoid carbonoside	-	9	9	9	6261300	6742300	5831700	2.07443	697604	19.412	up	--	--
pmb0639	8-C-Hexosyl-apigenin O-hexosyl-O-hexoside	Flavonoid carbonoside	-	9	9	9	2097800	2471200	2068700	1.99223	245841	17.9074	up	--	--
pmb0647	8-C-Hexosyl-luteolin O-pentoside	Flavonoid carbonoside	-	9	9	9	756660	913220	633350	1.90463	85304.8	16.3803	up	--	--
pmb0652	C-Hexosyl-apigenin O-pentoside	Flavonoid carbonoside	-	8983.3	8141	7593.6	7454000	8390100	5957000	1.47169	881.996	9.78463	up	--	--
pmb0660	C-Hexosyl-luteolin O-p-coumaroylhexoside	Flavonoid carbonoside	-	4671.2	3768.5	5828.4	188770	191590	165670	1.08054	38.2693	5.25812	up	--	--
pmp000411	Genistein 8-C-apiosyl(1→6)glucoside	Flavonoid carbonoside	-	4181.3	6615.4	5307.3	2499300	2481600	1949200	1.39316	430.334	8.74931	up	--	--
pmp001111	Violanthin	Flavonoid carbonoside	40581-17-7	453130	468850	364160	9	9	9	1.8556	2.0993e-05	-15.5397	down	C10196	--
VHmmp002248	Pelargonin-O-Hexoside-O-pentoside	Flavonols	-	4082900	4243500	5642600	200420000	195840000	202700000	1.0973	42.8778	5.42216	up	--	--
mws0913	Trifolin	Flavonols	23627-87-4	561410	637200	455900	9	9	9	1.87688	1.6319e-05	-15.9031	down	C12626	ko00944
mws1035	Robinin(Kaempferol-3-O-gal-rham-7-O-rham)	Flavonols	301-19-9	101220	111470	108650	25278000	26113000	22842000	1.31923	231.011	7.85182	up	C10178	--
mws1068	Kaempferol	Flavonols	520-18-3	9	9	9	29199	33011	27989	1.61069	3340.7	11.7059	up	C05903	ko00941,ko00944,ko01061,ko01100,ko01110
pme1605	Kaempferol 3-O-robinobioside(Biorobin)	Flavonols	17297-56-2	9	9	5623.7	28283000	30750000	24838000	1.97174	14866.3	13.8598	up	--	--
pmn001614	Kaempferol-3,7-O-α-L-rhamnoside	Flavonols	-	9	9	9	57645	52846	53357	1.66916	6068.44	12.5671	up	--	--
pmp001312	6-Hydroxykaempferol-3,7,6-O-triglycoside	Flavonols	-	4948.2	5843	6486.8	9	9	9	1.43667	0.00156268	-9.32176	down	--	--
mws0063	Genistein	Isoflavones	446-72-0	5680.8	4191.8	1414	9	9	9	1.36519	0.00239222	-8.70744	down	C06563	ko00943,ko01061,ko01100,ko01110
mws0918	Prunetin	Isoflavones	552-59-0	9	9	9	15875	14500	34237	1.56731	2393.04	11.2246	up	C10521	ko00943
pmp000409	Ononin	Isoflavones	486-62-4	9	9	9	53905	47161	42913	1.65635	5332.56	12.3806	up	C10509	ko00943
pmb2586	Gallocatechin-catechin	Proanthocyanidins	-	9	9	9	50540	57969	43245	1.66103	5620.52	12.4565	up	--	--
pmb3114	Epicatechin-epiafzelechin	Proanthocyanidins	-	9	9	9	18963000	18728000	18609000	2.15734	2.08519e+06	20.9917	up	--	--
pmn001649	Cinnamtannin A2	Proanthocyanidins	86631-38-1	9	9	9	139130	140920	129400	1.75472	15164.8	13.8884	up	C17625	--
pmn001650	Cinnamtannin B2	Proanthocyanidins	88038-12-4	366090	369380	250080	9	9	9	1.83154	2.73959e-05	-15.1557	down	C17629	--
pmp000102	Arecatannin A1	Proanthocyanidins	-	392330	424190	293220	15712	17118	13574	1.00486	0.0418152	-4.57983	down	C17894	--
pmp000103	Arecatannin A2	Proanthocyanidins	79763-29-4	707580	768790	628660	12592	17452	15700	1.10683	0.0217308	-5.52411	down	C17893	--
pmp000274	Procyanidin B3	Proanthocyanidins	23567-23-9	9	9	9	15750000	15020000	15929000	2.14341	1.72959e+06	20.722	up	--	--
