# Supplementary material for: Analysis of Flavonoid Metabolites in Chaenomeles Petals Using UPLC-ESI-MS/MS
Source: Molecules. 2020 Sep 2;25(17):3994. doi: 10.3390/molecules25173994 (PMC7504807; doi:10.3390/molecules25173994)
Supplement: Supplementary file 1 [file molecules-25-03994-s001.zip › molecules-887120-supplementary-final/Supplementary Table S3.xlsx]

## Sheet: GP_vs_RB_KEGG
#KEGG_n	19	KEGG_N	60
#Pathway	ko_ID	Unique compound	compound	Uni_all	compound_all
Anthocyanin biosynthesis	ko00942	2	3	19	60	VHmmp002095;VHmmp001962	C08725+C08639
Flavonoid biosynthesis	ko00941	4	19	19	60	pmp000572;mws1094;pmp000571;mws0049	C01514+C00974+C01477+C12127
Biosynthesis of secondary metabolites	ko01110	5	19	19	60	mws0049;mws1094;mws0063;pmp000571;pmp000572	C12127+C00974+C06563+C01477+C01514
Flavone and flavonol biosynthesis	ko00944	6	13	19	60	mws0919;pmb3006;mws0913;pmp000572;mws0051;pmp000571	C16911+C04608+C12626+C01514+C01470+C01477
Isoflavonoid biosynthesis	ko00943	3	5	19	60	pmp000409;mws0063;pmp000571	C10509+C06563+C01477
Biosynthesis of phenylpropanoids	ko01061	3	10	19	60	mws1094;mws0063;pmp000571	C00974+C06563+C01477
Metabolic pathways	ko01100	4	13	19	60	pmp000572;pmp000571;mws1094;mws0063	C01514+C01477+C00974+C06563

## Sheet: GP_vs_MY_KEGG
#KEGG_n	16	KEGG_N	58
#Pathway	ko_ID	Unique compound	compound	Uni_all	compound_all
Anthocyanin biosynthesis	ko00942	2	3	16	58	VHmmp002095;VHmmp001962	C08725+C08639
Flavone and flavonol biosynthesis	ko00944	5	13	16	58	pmb3006;mws1068;pmp000571;mws0919;mws0051	C04608+C05903+C01477+C16911+C01470
Isoflavonoid biosynthesis	ko00943	2	4	16	58	mws0918;pmp000571	C10521+C01477
Flavonoid biosynthesis	ko00941	2	18	16	58	mws1068;pmp000571	C05903+C01477
Biosynthesis of phenylpropanoids	ko01061	2	10	16	58	pmp000571;mws1068	C01477+C05903
Metabolic pathways	ko01100	2	13	16	58	pmp000571;mws1068	C01477+C05903
Biosynthesis of secondary metabolites	ko01110	2	18	16	58	pmp000571;mws1068	C01477+C05903

## Sheet: ZP_vs_GP_KEGG
#KEGG_n	17	KEGG_N	60
#Pathway	ko_ID	Unique compound	compound	Uni_all	compound_all
Anthocyanin biosynthesis	ko00942	2	3	17	60	VHmmp001962;VHmmp002095	C08639+C08725
Flavonoid biosynthesis	ko00941	3	19	17	60	mws0049;pmp000571;pmp000572	C12127+C01477+C01514
Biosynthesis of secondary metabolites	ko01110	4	19	17	60	mws0063;pmp000572;mws0049;pmp000571	C06563+C01514+C12127+C01477
Flavone and flavonol biosynthesis	ko00944	6	13	17	60	pmb3006;mws0051;pmp000572;mws0913;mws0919;pmp000571	C04608+C01470+C01514+C12626+C16911+C01477
Isoflavonoid biosynthesis	ko00943	4	5	17	60	mws0918;mws0063;pmp000409;pmp000571	C10521+C06563+C10509+C01477
Biosynthesis of phenylpropanoids	ko01061	2	10	17	60	mws0063;pmp000571	C06563+C01477
Metabolic pathways	ko01100	3	13	17	60	pmp000571;mws0063;pmp000572	C01477+C06563+C01514

## Sheet: ZP_vs_MY_KEGG
#KEGG_n	10	KEGG_N	54
#Pathway	ko_ID	Unique compound	compound	Uni_all	compound_all
Flavonoid biosynthesis	ko00941	4	19	10	54	pmp000572;mws1068;pmp000571;mws0049	C01514+C05903+C01477+C12127
Biosynthesis of secondary metabolites	ko01110	5	19	10	54	pmp000571;mws0049;mws1068;pmp000572;mws0063	C01477+C12127+C05903+C01514+C06563
Isoflavonoid biosynthesis	ko00943	3	4	10	54	pmp000409;pmp000571;mws0063	C10509+C01477+C06563
Biosynthesis of phenylpropanoids	ko01061	3	10	10	54	mws1068;mws0063;pmp000571	C05903+C06563+C01477
Metabolic pathways	ko01100	4	13	10	54	mws0063;pmp000572;mws1068;pmp000571	C06563+C01514+C05903+C01477
Flavone and flavonol biosynthesis	ko00944	4	11	10	54	mws0913;pmp000571;mws1068;pmp000572	C12626+C01477+C05903+C01514

## Sheet: ZP_vs_RB_KEGG
#KEGG_n	9	KEGG_N	51
#Pathway	ko_ID	Unique compound	compound	Uni_all	compound_all
Anthocyanin biosynthesis	ko00942	1	3	9	51	VHmmp002095	C08725
Flavonoid biosynthesis	ko00941	1	17	9	51	mws0044	C01617
Biosynthesis of phenylpropanoids	ko01061	2	8	9	51	mws0183;mws0044	C00230+C01617
Metabolic pathways	ko01100	2	10	9	51	mws0183;mws0044	C00230+C01617
Biosynthesis of secondary metabolites	ko01110	2	16	9	51	mws0183;mws0044	C00230+C01617
Benzoate degradation	ko00362	1	1	9	51	mws0183	C00230
Phenylalanine, tyrosine and tryptophan biosynthesis	ko00400	1	1	9	51	mws0183	C00230
Toluene degradation	ko00623	1	1	9	51	mws0183	C00230
Polycyclic aromatic hydrocarbon degradation	ko00624	1	1	9	51	mws0183	C00230
Aminobenzoate degradation	ko00627	1	1	9	51	mws0183	C00230
Microbial metabolism in diverse environments	ko01120	1	1	9	51	mws0183	C00230
Biosynthesis of antibiotics	ko01130	1	1	9	51	mws0183	C00230
Degradation of aromatic compounds	ko01220	1	1	9	51	mws0183	C00230
Isoflavonoid biosynthesis	ko00943	1	3	9	51	mws0918	C10521
Isoquinoline alkaloid biosynthesis	ko00950	1	1	9	51	pme2482	C16700
Biosynthesis of alkaloids derived from shikimate pathway	ko01063	1	1	9	51	pme2482	C16700

## Sheet: MY_vs_RB_KEGG
#KEGG_n	16	KEGG_N	55
#Pathway	ko_ID	Unique compound	compound	Uni_all	compound_all
Anthocyanin biosynthesis	ko00942	1	3	16	55	VHmmp002095	C08725
Flavonoid biosynthesis	ko00941	4	19	16	55	pmp000571;pmp000572;mws0049;mws1068	C01477+C01514+C12127+C05903
Biosynthesis of secondary metabolites	ko01110	5	19	16	55	pmp000571;mws0063;mws0049;pmp000572;mws1068	C01477+C06563+C12127+C01514+C05903
Isoflavonoid biosynthesis	ko00943	4	5	16	55	pmp000409;mws0063;mws0918;pmp000571	C10509+C06563+C10521+C01477
Biosynthesis of phenylpropanoids	ko01061	3	10	16	55	pmp000571;mws1068;mws0063	C01477+C05903+C06563
Metabolic pathways	ko01100	4	13	16	55	mws1068;pmp000572;mws0063;pmp000571	C05903+C01514+C06563+C01477
Flavone and flavonol biosynthesis	ko00944	4	11	16	55	mws0913;pmp000572;mws1068;pmp000571	C12626+C01514+C05903+C01477
